# Supplementary material for: Anti-Tumor Efficacy of a Mesothelin-Based Nanovaccine in a KPC Orthotopic Mouse Model of Pancreatic Cancer
Source: Vaccines (Basel). 2025 Mar 14;13(3):314. doi: 10.3390/vaccines13030314 (PMC11946167; doi:10.3390/vaccines13030314)
Supplement: Supplementary file 1 [file vaccines-13-00314-s001.zip]

Archive with 1 entries (1 files):
- vaccines-3410041-supplementary.pdf
